# Supplementary material for: Circulating Neutrophil Profiles Undergo a Dynamic Shift during Metabolic Dysfunction-Associated Steatohepatitis (MASH) Progression
Source: Biomedicines. 2024 May 16;12(5):1105. doi: 10.3390/biomedicines12051105 (PMC11117983; doi:10.3390/biomedicines12051105)
Supplement: Supplementary file 1 [file biomedicines-12-01105-s001.zip]

Archive with 1 entries (1 files):
- biomedicines-3003589-supplementary.pdf
